# Supplementary material for: Methodology and challenges for harmonization of nutritional data from seven historical studies
Source: Nutr J. 2024 Aug 6;23:88. doi: 10.1186/s12937-024-00976-8 (PMC11302319; doi:10.1186/s12937-024-00976-8)
Supplement: Supplementary file 2 — Supplementary Material 2. [file 12937_2024_976_MOESM2_ESM.txt]

/* =================================================== ==
==  TITLE:    bld_Negev_nut.sas                        ==
==  WRITTEN:  Lizie                                    ==
==  DATE:     March 2019                               ==
==  PURPOSE:  read data of diet Negev survey           ==
== =================================================== */
libname diet '/data/cardio/cancer_meat2017/sasfiles';
libname libin '/data/cardio/cancer_meat2017/files/Negev';
options fmtsearch=(library diet);
options linesize=232 nocenter;
options append=(sasautos= '/users/liziek') ;
*options mprint mlogic;

TITLE1 "PRINTED: &SYSDATE BY: %QUPCASE(%SYSGET(USER))";
TITLE2 "/data/cardio/cancer_meat2017/programs/buildsas/bld_Negev_nut.sas";
* ==================================================================== *;
data demog(keep=sexI Birth_Year Birth_Country Alya_Year HEIGHT WEIGHT Fam_Stat educl
                 INT_DATE Educ origin SNO
          /*  rename=(sexI=sex educ=Edu_Y)*/);
 set libin.negev_intake_24_part_2;
 by sno;
 retain sexI Birth_Year Birth_Country Alya_Year HEIGHT WEIGHT Fam_Stat educl INT_DATE;

 if first.sno then do;
    sexI=sex;
    Birth_Year=byear;
    Birth_Country=cob;
    Alya_Year=alyay;
    HEIGHT=ht;
    WEIGHT=wt;
    Fam_Stat=famstat;
    select;
      when (educ = 12)      educl=2;
      when (.Z < educ < 12) educl=1;
      when (educ > 12)      educl=3;
      otherwise;
    end;
    INT_DATE=datein;
 end;
 else do;
    if sexI=. then sexI=sex;
    if Birth_Year=. then Birth_Year=byear;
    if Birth_Country=. then Birth_Country=cob;
    if Alya_Year=. then Alya_Year=alyay;
    if HEIGHT=. then HEIGHT=ht;
    if WEIGHT=. then WEIGHT=wt;
    if Fam_Stat=. then Fam_Stat=famstat;
    if educl=. then do;
       select;
         when (educ = 12)      educl=2;
         when (.Z < educ < 12) educl=1;
         when (educ > 12)      educl=3;
         otherwise;
       end;
    end;
 end;

 if last.sno then do;
    /* coding of cob - birth country illogical
    select Birth_C;
     when (1) Birth_Country=990;
     otherwise;
    end;
    */
    if Birth_Country=92   /* Israel */
    then origin=1;
    /* fix ! */
    if Alya_Year > 2015 then Alya_Year=Alya_Year-1000;

    output;
 end;

 format educl    educl.
        INT_DATE ddmmyy10.
        origin   origin.
        Birth_Country country.
;
run;
proc freq data=demog; table birth_country; run;
***********************************************************************;
* Read Negev demographics ;
proc sort data=diet.NegevID out=negevdemog ;
 by sno;
run;

***********************************************************************;
data demognegev(drop=sexi birth_year);
 merge demog(in=i) negevdemog(in=d);
 by sno;
 if i then intake=1;
 if d then indem=1;
 IF D ;
 /* CHECK IF INFORMATION IS SAME IN BOTH FILES !!!
    Done in June 2019 by Sivan                  */
 if sex=. then sex=sexi;
 if birth_Y=. then birth_Y=Birth_Year;
 AGE=year(INT_DATE)-birth_y;

    /* fix ! */
 if WEIGHT=0 then WEIGHT=.;

 HEIGHT=HEIGHT*100; * <-- convert to centimeters ;
 if Height > .Z
 then BMI=round(Weight/(Height*Height)*10000,0.01);

 select;
    when (. < bmi < 20)   bmicat=1;
    when (20 le bmi < 25) bmicat=2;
    when (25 le bmi < 30) bmicat=3;
    when (bmi ge 30)      bmicat=4;
    otherwise;
 end;

 format bmicat   bmicat.
        sex      sex.
 ;
run;

***********************************************************************;

proc contents data=libin.negev_intake_24_nut;
run;
proc contents data=libin.negev_intake_24_part_2;
run;
* ==================================================================== *;
* Read  N:\cardio\cancer_meat2017\files\Negev\Negev_food_classification_to groups.xlsx;
* Merge food groups with intake to get group_code-build one record per sno;

%xlsx2sas(
  infilename=/data/cardio/cancer_meat2017/files/Negev/Negev_food_classification_to groups.xlsx,
  outdata=WORK.NEGEVfoodgroups,
  sheetnumber=1,
  xlsxrows=ALL,
  xlsxcols=ALL,
  xlsxlabels=NAME,
  xlsxmix=ALL,
  xlsxdropvars=YES,
  xlsxdropobs=NO,
  xlsxdebug=YES,
  xlsxmaxlen=1000,
  xlsxguesscells=5000,
  xlsxunzipdir=);
* ==================================================================== *;
 proc sort data=  NEGEVfoodgroups ;                               by foodcode; run;
 proc sort data=  libin.negev_intake_24_nut out= negev_intake_24; by foodcode; run;

 * Merge food groups with intake to get group_code-build one record per sno;
 data negev_foodgroups;
    merge negev_intake_24
          NEGEVfoodgroups(keep=foodcode  group_code);
    by foodcode;
    format group_code   foodgrp.;
 run;

 *** Take first date only- but only present dates from demog file;

 proc sort data=negev_foodgroups; by  sno indate ; run;

 data negev_foodgroups0 more_than_one;
   set negev_foodgroups;
   by sno indate;
   retain count ;

   if first.indate and first.sno     then  count=1;
   if first.indate and not first.sno then  count=2;

   if count=1 then output negev_foodgroups0;
   else output more_than_one;
 run;

 *** Total nutrients (energy protein carbs tot_fat fibers alcohol sat_fat iron) for all foodgroups;

 proc sort data= negev_foodgroups0; by sno group_code; run;
 proc means data=negev_foodgroups0 sum n noprint;
 var  sum_wt nut208 nut203 nut205 nut204 nut291 nut221 nut606 nut303;
 by sno group_code;
 output out=negev_foodgroups_sno  sum=/autoname;
 run;

  *** Total nutrients per foodgroups classification-use English label from Sivans document;
 data negev_foodgroups_sno ;
  set negev_foodgroups_sno ;
  where group_code not in (99999 111 33);
 run;

 proc sort data=  negev_foodgroups_sno ; by sno group_code; run;
 data negev_foodgroups_sno1;
   set negev_foodgroups_sno (drop= _TYPE_ _FREQ_);
   by sno group_code;

   retain energy1 - energy36  protein1- protein36  carbs1  -  carbs36   tot_fat1 - tot_fat36
          fibers1 - fibers36  alcohol1- alcohol36  sat_fat1-  sat_fat36 iron1    - iron36
          sumwt1  - sumwt36;

   array energy  {36}  energy1 - energy36;
   array protein {36}  protein1- protein36;
   array carbs   {36}  carbs1  - carbs36;
   array totfat  {36}  tot_fat1- tot_fat36;
   array fibers  {36}  fibers1 - fibers36;
   array alcohol {36}  alcohol1- alcohol36;
   array sat_fat {36}  sat_fat1- sat_fat36;
   array iron    {36}  iron1   - iron36;
   array sumwt   {36}  sumwt1  - sumwt36;

***initialize new variables;

   if first.sno then do;
     do i= 1 to 36 ;
       energy {i} = .;
       protein{i} = .;
       carbs  {i} = .;
       totfat {i} = .;
       fibers {i} = .;
       alcohol{i} = .;
       sat_fat{i} = .;
       iron   {i} = .;
       sumwt  {i} = .;
     end;
   end;

 *** assign variables to nutrient value;
   energy{group_code} =nut208_sum;
  protein{group_code} =nut203_sum;
    carbs{group_code} =nut205_sum;
   totfat{group_code} =nut204_sum;
   fibers{group_code} =nut291_sum;
  alcohol{group_code} =nut221_sum;
  sat_fat{group_code} =nut606_sum;
     iron{group_code} =nut303_sum;
    sumwt{group_code} =sum_wt_sum;
if last.sno then output;

drop group_code i sum_wt_sum nut204_sum nut205_sum nut208_sum nut203_sum nut606_sum nut291_sum nut303_sum nut221_sum
       energy17   energy18       energy24     energy26- energy28    energy33
      protein17  protein18      protein24    protein26- protein28   protein33
        carbs17    carbs18        carbs24      carbs26- carbs28     carbs33
      tot_fat17  tot_fat18      tot_fat24    tot_fat26- tot_fat28   tot_fat33
       fibers17   fibers18       fibers24     fibers26- fibers28    fibers33
      alcohol17  alcohol18      alcohol24    alcohol26- alcohol28   alcohol33
      sat_fat17  sat_fat18      sat_fat24    sat_fat26- sat_fat28   sat_fat33
         iron17     iron18         iron24       iron26- iron28      iron33
        sumwt17    sumwt18        sumwt24      sumwt26- sumwt28     sumwt33 ;

**labels;
 %let label1= Bread_Cereal     ;
 %let label2= Fat_oil          ;
 %let label3= Eggs             ;
 %let label4= Milk             ;
 %let label5= Hot_bev          ;
 %let label6= Complex_food     ;
 %let label7= Sweets           ;
 %let label8= Fruit            ;
 %let label9= Vegetables       ;
%let label10= Non_sugar_sweets ;
%let label11= Legumes          ;
%let label12= Poutlry_unpro    ;
%let label13= Fish             ;
%let label14= Nuts_seeds       ;
%let label15= Sugar_Bev        ;
%let label16= Alcohol_Bev      ;
%let label19= Beef_unpro       ;
%let label20= Lamb_unpro       ;
%let label21= Pork_unpro       ;
%let label22= Poultry_ultrapro ;
%let label23= Organ_meat       ;
%let label25= Spices_sauces    ;
%let label29= Beef_ultrapro    ;
%let label30= Potatoes         ;
%let label31= Poultry_pro      ;
%let label32= Beef_pro         ;
%let label34= Fish_complex     ;
%let label35= Poultry_complex  ;
%let label36= Beef_Lamb_complex;

label energy1   =  "&label1  energy "
      energy2   =  "&label2  energy "
      energy3   = "&label3  energy"
      energy4   = "&label4  energy"
      energy5   = "&label5  energy"
      energy6   = "&label6  energy"
      energy7   = "&label7  energy"
      energy8   = "&label8  energy"
      energy9   = "&label9  energy"
      energy10  = "&label10 energy"
      energy11  = "&label11 energy"
      energy12  = "&label12 energy"
      energy13  = "&label13 energy"
      energy14  = "&label14 energy"
      energy15  = "&label15 energy"
      energy16  = "&label16 energy"
      energy19  = "&label19 energy"
      energy20  = "&label20 energy"
      energy21  = "&label21 energy"
      energy22  = "&label22 energy"
      energy23  = "&label23 energy"
      energy25  = "&label25 energy"
      energy29  = "&label29 energy"
      energy30  = "&label30 energy"
      energy31  = "&label31 energy"
      energy32  = "&label32 energy"
      energy34  = "&label34 energy"
      energy35  = "&label35 energy"
      energy36  = "&label36 energy"
      protein1  = "&label1 protein"
      protein2  = "&label2 protein"
      protein3  = "&label3 protein"
      protein4  = "&label4 protein"
      protein5  = "&label5 protein"
      protein6  = "&label6 protein"
      protein7  = "&label7 protein"
      protein8  = "&label8 protein"
      protein9  = "&label9 protein"
      protein10 = "&label10 protein"
      protein11 = "&label11 protein"
      protein12 = "&label12 protein"
      protein13 = "&label13 protein"
      protein14 = "&label14 protein"
      protein15 = "&label15 protein"
      protein16 = "&label16 protein"
      protein19 = "&label19 protein"
      protein20 = "&label20 protein"
      protein21 = "&label21 protein"
      protein22 = "&label22 protein"
      protein23 = "&label23 protein"
      protein25 = "&label25 protein"
      protein29 = "&label29 protein"
      protein30 = "&label30 protein"
      protein31 = "&label31 protein"
      protein32 = "&label32 protein"
      protein34 = "&label34 protein"
      protein35 = "&label35 protein"
      protein36 = "&label36 protein"
      carbs1  =   "&label1 carbs"
      carbs2  =   "&label2 carbs"
      carbs3  =   "&label3 carbs"
      carbs4  =   "&label4 carbs"
      carbs5  =   "&label5 carbs"
      carbs6  =   "&label6 carbs"
      carbs7  =   "&label7 carbs"
      carbs8  =   "&label8 carbs"
      carbs9  =   "&label9 carbs"
      carbs10 =  "&label10 carbs"
      carbs11 =  "&label11 carbs"
      carbs12 =  "&label12 carbs"
      carbs13 =  "&label13 carbs"
      carbs14 =  "&label14 carbs"
      carbs15 =  "&label15 carbs"
      carbs16 =  "&label16 carbs"
      carbs19 =  "&label19 carbs"
      carbs20 =  "&label20 carbs"
      carbs21 =  "&label21 carbs"
      carbs22 =  "&label22 carbs"
      carbs23 =  "&label23 carbs"
      carbs25 =  "&label25 carbs"
      carbs29 =  "&label29 carbs"
      carbs30 =  "&label30 carbs"
      carbs31 =  "&label31 carbs"
      carbs32 =  "&label32 carbs"
      carbs34 =  "&label34 carbs"
      carbs35 =  "&label35 carbs"
      carbs36 =  "&label36 carbs"

      tot_fat1  = "&label1 total fat"
      tot_fat2  = "&label2 total fat"
      tot_fat3  = "&label3 total fat"
      tot_fat4  = "&label4 total fat"
      tot_fat5  = "&label5 total fat"
      tot_fat6  = "&label6 total fat"
      tot_fat7  = "&label7 total fat"
      tot_fat8  = "&label8 total fat"
      tot_fat9  = "&label9 total fat"
      tot_fat10 = "&label10 total fat"
      tot_fat11 = "&label11 total fat"
      tot_fat12 = "&label12 total fat"
      tot_fat13 = "&label13 total fat"
      tot_fat14 = "&label14 total fat"
      tot_fat15 = "&label15 total fat"
      tot_fat16 = "&label16 total fat"
      tot_fat19 = "&label19 total fat"
      tot_fat20 = "&label20 total fat"
      tot_fat21 = "&label21 total fat"
      tot_fat22 = "&label22 total fat"
      tot_fat23 = "&label23 total fat"
      tot_fat25 = "&label25 total fat"
      tot_fat29 = "&label29 total fat"
      tot_fat30 = "&label30 total fat"
      tot_fat31 = "&label31 total fat"
      tot_fat32 = "&label32 total fat"
      tot_fat34 = "&label34 total fat"
      tot_fat35 = "&label35 total fat"
      tot_fat36 = "&label36 total fat"

      fibers1  = "&label1 fibers"
      fibers2  = "&label2 fibers"
      fibers3  = "&label3 fibers"
      fibers4  = "&label4 fibers"
      fibers5  = "&label5 fibers"
      fibers6  = "&label6 fibers"
      fibers7  = "&label7 fibers"
      fibers8  = "&label8 fibers"
      fibers9  = "&label9 fibers"
      fibers10 = "&label10 fibers"
      fibers11 = "&label11 fibers"
      fibers12 = "&label12 fibers"
      fibers13 = "&label13 fibers"
      fibers14 = "&label14 fibers"
      fibers15 = "&label15 fibers"
      fibers16 = "&label16 fibers"
      fibers19 = "&label19 fibers"
      fibers20 = "&label20 fibers"
      fibers21 = "&label21 fibers"
      fibers22 = "&label22 fibers"
      fibers23 = "&label23 fibers"
      fibers25 = "&label25 fibers"
      fibers29 = "&label29 fibers"
      fibers30 = "&label30 fibers"
      fibers31 = "&label31 fibers"
      fibers32 = "&label32 fibers"
      fibers34 = "&label34 fibers"
      fibers35 = "&label35 fibers"
      fibers36 = "&label36 fibers"

      alcohol1   = " &label1 alcohol"
      alcohol2   = " &label2 alcohol"
      alcohol3   = " &label3 alcohol"
      alcohol4   = " &label4 alcohol"
      alcohol5   = " &label5 alcohol"
      alcohol6   = " &label6 alcohol"
      alcohol7   = " &label7 alcohol"
      alcohol8   = " &label8 alcohol"
      alcohol9   = " &label9 alcohol"
      alcohol10  = "&label10 alcohol"
      alcohol11  = "&label11 alcohol"
      alcohol12  = "&label12 alcohol"
      alcohol13  = "&label13 alcohol"
      alcohol14  = "&label14 alcohol"
      alcohol15  = "&label15 alcohol"
      alcohol16  = "&label16 alcohol"
      alcohol19  = "&label19 alcohol"
      alcohol20  = "&label20 alcohol"
      alcohol21  = "&label21 alcohol"
      alcohol22  = "&label22 alcohol"
      alcohol23  = "&label23 alcohol"
      alcohol25  = "&label25 alcohol"
      alcohol29  = "&label29 alcohol"
      alcohol30  = "&label30 alcohol"
      alcohol31  = "&label31 alcohol"
      alcohol32  = "&label32 alcohol"
      alcohol34  = "&label34 alcohol"
      alcohol35  = "&label35 alcohol"
      alcohol36  = "&label36 alcohol"

      sat_fat1  = "&label1 saturated fat"
      sat_fat2  = "&label2 saturated fat"
      sat_fat3  = "&label3 saturated fat"
      sat_fat4  = "&label4 saturated fat"
      sat_fat5  = "&label5 saturated fat"
      sat_fat6  = "&label6 saturated fat"
      sat_fat7  = "&label7 saturated fat"
      sat_fat8  = "&label8 saturated fat"
      sat_fat9  = "&label9 saturated fat"
      sat_fat10 = "&label10 saturated fat"
      sat_fat11 = "&label11 saturated fat"
      sat_fat12 = "&label12 saturated fat"
      sat_fat13 = "&label13 saturated fat"
      sat_fat14 = "&label14 saturated fat"
      sat_fat15 = "&label15 saturated fat"
      sat_fat16 = "&label16 saturated fat"
      sat_fat19 = "&label19 saturated fat"
      sat_fat20 = "&label20 saturated fat"
      sat_fat21 = "&label21 saturated fat"
      sat_fat22 = "&label22 saturated fat"
      sat_fat23 = "&label23 saturated fat"
      sat_fat25 = "&label25 saturated fat"
      sat_fat29 = "&label29 saturated fat"
      sat_fat30 = "&label30 saturated fat"
      sat_fat31 = "&label31 saturated fat"
      sat_fat32 = "&label32 saturated fat"
      sat_fat34 = "&label34 saturated fat"
      sat_fat35 = "&label35 saturated fat"
      sat_fat36 = "&label36 saturated fat"

      iron1  = "&label1 iron"
      iron2  = "&label2 iron"
      iron3  = "&label3 iron"
      iron4  = "&label4 iron"
      iron5  = "&label5 iron"
      iron6  = "&label6 iron"
      iron7  = "&label7 iron"
      iron8  = "&label8 iron"
      iron9  = "&label9 iron"
      iron10 = "&label10 iron"
      iron11 = "&label11 iron"
      iron12 = "&label12 iron"
      iron13 = "&label13 iron"
      iron14 = "&label14 iron"
      iron15 = "&label15 iron"
      iron16 = "&label16 iron"
      iron19 = "&label19 iron"
      iron20 = "&label20 iron"
      iron21 = "&label21 iron"
      iron22 = "&label22 iron"
      iron23 = "&label23 iron"
      iron25 = "&label25 iron"
      iron29 = "&label29 iron"
      iron30 = "&label30 iron"
      iron31 = "&label31 iron"
      iron32 = "&label32 iron"
      iron34 = "&label34 iron"
      iron35 = "&label35 iron"
      iron36 = "&label36 iron"

      sumwt1  = "&label1 weight"
      sumwt2  = "&label2 weight"
      sumwt3  = "&label3 weight"
      sumwt4  = "&label4 weight"
      sumwt5  = "&label5 weight"
      sumwt6  = "&label6 weight"
      sumwt7  = "&label7 weight"
      sumwt8  = "&label8 weight"
      sumwt9  = "&label9 weight"
      sumwt10 = "&label10 weight"
      sumwt11 = "&label11 weight"
      sumwt12 = "&label12 weight"
      sumwt13 = "&label13 weight"
      sumwt14 = "&label14 weight"
      sumwt15 = "&label15 weight"
      sumwt16 = "&label16 weight"
      sumwt19 = "&label19 weight"
      sumwt20 = "&label20 weight"
      sumwt21 = "&label21 weight"
      sumwt22 = "&label22 weight"
      sumwt23 = "&label23 weight"
      sumwt25 = "&label25 weight"
      sumwt29 = "&label29 weight"
      sumwt30 = "&label30 weight"
      sumwt31 = "&label31 weight"
      sumwt32 = "&label32 weight"
      sumwt34 = "&label34 weight"
      sumwt35 = "&label35 weight"
      sumwt36 = "&label36 weight" ;
 run;

  **** daily nutrients for -sum_wt  nut208 nut203 nut205 nut204 nut291 nut221 nut606 nut303;
 proc sort data= negev_foodgroups0 out=negev_foodgroups_d; by sno indate; run;
 proc means data=negev_foodgroups_d sum n noprint;
   label sum_wt ='total daily weight'
         nut208 ='total daily energy consumption'
         nut203 ='total daily protein consumption'
         nut205 ='total daily carb consumption'
         nut204 ='total daily total fat consumption'
         nut291 ='total daily fiber consumption'
         nut221 ='total daily alcohol consumption'
         nut606 ='total daily saturated fat consumption'
         nut303 ='total daily iron consumption' ;
   var  sum_wt nut208 nut203 nut205 nut204 nut291 nut221 nut606 nut303;
   by sno indate;
   where group_code not in (99999 111 33);
   output out=negev_foodgroups_daily(drop=_TYPE_ _FREQ_ indate)
          sum(sum_wt nut208 nut203 nut205 nut204 nut291 nut221 nut606 nut303)=
          weight_daily energy_daily protein_daily carbs_daily total_fat_daily
          fibers_daily alcohol_daily  sat_fat_daily iron_daily ;
 run;

  ********* merge with  total nutrients per foodgroup per person;
 proc sort data=negev_foodgroups_sno1;  by sno; run;
 proc sort data=negev_foodgroups_daily; by sno; run;

 data   negev_foodgroups_sno2;
  merge  negev_foodgroups_sno1(in=a)
         negev_foodgroups_daily(in=b);
  by sno;
  if a and b;

 *************************************************************************************************;
 *** FFQ questionnaire: assume missing is 0 (did not eat the food in the last 24 hours ***;
 array meats sumwt12 sumwt19 sumwt20 sumwt21 sumwt22 sumwt23 sumwt29 sumwt31 sumwt32
             sumwt35 sumwt36
 ;
 do over meats;
    if meats le .z then meats=0;
 end;

 ********************** calculate sum of weights in specific meat groups;

  total_meat_wt           = sum(sumwt12,sumwt19,sumwt20,sumwt21,sumwt22,sumwt23,
                                sumwt29,sumwt31,sumwt32,(sumwt35*.30),(sumwt36*.30));
  red_meat_wt             = sum(sumwt19,sumwt20,sumwt21,sumwt29,sumwt32,(sumwt36*.30));
  processed_meat_wt       = sum(sumwt22,sumwt29,sumwt31,sumwt32);
  ultra_processed_meat_wt = sum(sumwt22,sumwt29);

  label          total_meat_wt = 'Total Meat (gm)'
                   red_meat_wt = 'Total red meat (gm)'
             processed_meat_wt = 'Total processed meat (gm)'
       ultra_processed_meat_wt = 'Total Ultra-processed meat (gm)' ;
run;

**************************************************************************************************;
 ** Merge with Negev demographics only if subject has demographics;

proc sort data= negev_foodgroups_sno2; by sno ; run;
proc sort data= demognegev;            by sno ; run;

data diet.negev_nut(drop=id_no settl lastname firstname id_char indem intake
        /*deathyeat*/);
     merge demognegev(in=indemo)
           negev_foodgroups_sno2 (in=innut);
 by sno;
 if indemo and innut;
 label sno ='Study number'
       educ='Education(yrs)' ;
run;

*************************************************;
*** for sivan to check ***;
*************************************************;
/*
data diet.in_demog_only;
    merge demognegev(in=indemo)
           negev_foodgroups_sno1 (in=innut);
by sno;
if indemo and not innut;
run;


data diet.in_nut_only;
    merge demognegev(in=indemo)
           negev_foodgroups_sno1 (in=innut);
by sno;
if  innut and not indemo;
run;

data diet.in_nut_and_demo;
    merge demognegev(in=indemo)
           negev_foodgroups_sno1 (in=innut);
by sno;
if  innut=1 and  indemo=1;
run;
*/

* ==================================================================== *;
/*
libname mylib spss 'N:/cardio/cancer_meat2017/files/Negev/';
proc contents data=mylib.intake_24_nut;
run;
***********************************************************************;
proc import out=work.test2
  datafile='N:\cardio\cancer_meat2017\files\Negev\intake_24_nut.sav'
  dbms=SAV replace;
run;
* ==================================================================== *;
proc means data=diet2 n nmiss min median max maxdec=1;
 var i; *_NUMERIC_;
run;
*/
* ==================================================================== *;
/* Corrected in June 2019
%startrtf(path=/data/cardio/cancer_meat2017/progs/buildsas/,
          file=negev_discrep,style= sasdocprinter,
          orientation=landscape,
          tmargin=2 cm, lmargin=2 cm, rmargin=2 cm, bmargin=2 cm );
title3 'Discrepancies';
proc print data=demognegev n;
 var sno sex sexi birth_year lastname firstname;
 where sex > . and sexi > . and sex ne sexi;
run;
/* Birth year already corrected - keep researched in NegevID
proc print data=demognegev n;
 var sno sex sexi birthyear byear lastname firstname;
 where birthyear > . and byear > . and birthyear ne byear;
run; */
/* No differences !!
proc print data=demognegev n;
 var sno sex sexi birthyear birth_year lastname firstname weight wt;
 where wt > . and weight > . and abs(wt-weight) > 0;
run;
*/ /*
%endrtf;
x '\rm /data/cardio/cancer_meat2017/progs/buildsas/negev_discrep.rtf' ;
*/

title3;
%startrtf(path=/data/cardio/cancer_meat2017/progs/buildsas/,
          file=bld_Negev_nut,style= sasdocprinter,
          orientation=landscape,
          tmargin=2 cm, lmargin=2 cm, rmargin=2 cm, bmargin=2 cm );
proc contents data=diet.negev_nut; run;
* ==================================================================== *;
%procall(data=diet.negev_nut);

%endrtf;
x '\rm /data/cardio/cancer_meat2017/progs/buildsas/bld_Negev_nut.rtf' ;
